# Supplementary material for: Tropical Red Macroalgae Cultivation with a Focus on Compositional Analysis
Source: Plants (Basel). 2023 Oct 10;12(20):3524. doi: 10.3390/plants12203524 (PMC10609988; doi:10.3390/plants12203524)
Supplement: Supplementary file 1 [file plants-12-03524-s001.zip]

Archive with 1 entries (1 files):
- plants-2568716-supplementary.xlsx
