# Supplementary material for: Tropical Red Macroalgae Cultivation with a Focus on Compositional Analysis
Source: Plants (Basel). 2023 Oct 10;12(20):3524. doi: 10.3390/plants12203524 (PMC10609988; doi:10.3390/plants12203524)
Supplement: Supplementary file 1 [file plants-12-03524-s001.zip › plants-2568716-supplementary.xlsx]

## Sheet: Composition
Family	Seaweed.genus	Seaweed.species	Polysaccharide	Composition.percent.dry.weight	Citation
Brown	Alaria	fistulosa	Alginic acids	27.5	[50] Usov, 2005 & [8] Usov, 2001
Brown	Alaria	fistulosa	Alginic acids	29.5	[50] Usov, 2005 & [8] Usov, 2001
Brown	Alaria	fistulosa	Alginic acids	21.4	[50] Usov, 2005 & [8] Usov, 2001
Brown	Alaria	fistulosa	Alginic acids	14.1	[50] Usov, 2005 & [8] Usov, 2001
Brown	Alaria	fistulosa	Fucoidan	0.7	[50] Usov, 2005 & [8] Usov, 2001
Brown	Alaria	fistulosa	Fucoidan	0.6	[50] Usov, 2005 & [8] Usov, 2001
Brown	Alaria	fistulosa	Fucoidan	7.8	[50] Usov, 2005 & [8] Usov, 2001
Brown	Alaria	fistulosa	Fucoidan	0.5	[50] Usov, 2005 & [8] Usov, 2001
Brown	Alaria	ochotensis	Alginic acids	22	[2] Skriptsova, 2012
Brown	Alaria	ochotensis	Alginic acids	35	[2] Skriptsova, 2012
Brown	Alaria	ochotensis	Fucoidan	5	[2] Skriptsova, 2012
Brown	Alaria	ochotensis	Fucoidan	7	[2] Skriptsova, 2012
Brown	Ascophyllum	nodosum	Alginic acids	24	[37] Rioux, 2007
Brown	Ascophyllum	nodosum	Fucoidan	1.1	[37] Rioux, 2007
Brown	Ascophyllum	nodosum	Fucoidan	1.75	[6] Foley, 2011
Brown	Ascophyllum	nodosum	Alginic acids	11.75	[51] Nakayasu, 2009
Brown	Ascophyllum	nodosum	Ascophyllan	1.9	[51] Nakayasu, 2009
Brown	Ascophyllum	nodosum	Fucoidan	1.25	[51] Nakayasu, 2009
Red	Chondracanthus	pectinatus	Carageenan	66	[16] López-Acuña, 2002
Red	Chondracanthus	pectinatus	Carageenan	72	[16] López-Acuña, 2002
Brown	Chorda	filum	Alginic acids	1.5	[3] Garcia-Rios, 2012 & [35] Chizhov, 1999
Brown	Chorda	filum	Fucoidan	10.5	[3] Garcia-Rios, 2012 & [35] Chizhov, 1999
Brown	Chorda	filum	Fucoidan	21	[3] Garcia-Rios, 2012 & [35] Chizhov, 1999
Brown	Fucus	distichus	Fucoidan	15.2	[42] Bilan, 2004 & [43] Bilan, 2002
Brown	Fucus	evanescens	Alginic acids	20	[2] Skriptsova, 2012
Brown	Fucus	evanescens	Alginic acids	21	[2] Skriptsova, 2012
Brown	Fucus	evanescens	Fucoidan	10	[2] Skriptsova, 2012
Brown	Fucus	evanescens	Fucoidan	19	[2] Skriptsova, 2012
Brown	Fucus	vesiculosus	Alginic acids	16.2	[37] Rioux, 2007
Brown	Fucus	vesiculosus	Fucoidan	1.4	[37] Rioux, 2007
Brown	Fucus	vesiculosus	Fucoidan	3.4	[44] Rupérez, 2002
Brown	Fucus	vesiculosus	Fucoidan	25.7	[44] Rupérez, 2002
Red	Gelidium	sesquipedale	Agar	40	[25] Mouradi-Givernaud,1999
Red	Gelidium	sesquipedale	Agar	44.5	[25] Mouradi-Givernaud,1999
Red	Gigartina	pistillata	Carageenan	19	[17] Amimi, 2007
Red	Gigartina	pistillata	Carageenan	37	[17] Amimi, 2007
Red	Gracilaria	bursa-pastoris	Agar	23	[1] Florez, 2017
Red	Gracilaria	bursa-pastoris	Agar	36	[1] Florez, 2017
Red	Gracilaria	crassa	Agar	21	[14] Baghel, 2014; [16] Meena, 2002; [22] Baghel, 2014
Red	Gracilaria	domingensis	Floridean starch	14	[33] Guimarães, 2007
Red	Gracilaria	dura	Agar	25.2	[14] Baghel, 2014 & [16] Meena
Red	Gracilaria	dura	Agar	32	[24] Marinho-Soriano,2005
Red	Gracilaria	dura	Agar	35	[24] Marinho-Soriano,2005
Red	Gracilaria	edulis	Cellulose	5	[14] Baghel, 2014
Red	Gracilaria	gracilis	Agar	19	[1] Florez, 2017
Red	Gracilaria	gracilis	Agar	30	[1] Florez, 2017
Red	Gracilaria	veleroae	Agar	9	[26] Rodríguez‐Montesinos, 2013
Red	Gracilaria	veleroae	Agar	12	[26] Rodríguez‐Montesinos, 2013
Red	Gracilaria	vermiculophylla	Agar	9	[26] Rodríguez‐Montesinos, 2013
Red	Gracilaria	vermiculophylla	Agar	13.5	[26] Rodríguez‐Montesinos, 2013
Red	Halymenia	durvillei	Carageenan	15	[18] Fenoradosoa, 2009
Red	Halymenia	durvillei	Carageenan	18	[18] Fenoradosoa, 2009
Brown	Padina	pavonica	Alginic acids	8	[5] Men'shova, 2012
Brown	Padina	pavonica	Alginic acids	10.2	[5] Men'shova, 2012
Brown	Padina	pavonica	Alginic acids	12.5	[5] Men'shova, 2012
Brown	Padina	pavonica	Alginic acids	13.3	[5] Men'shova, 2012
Brown	Padina	pavonica	Fucoidan	0.09	[5] Men'shova, 2012
Brown	Padina	pavonica	Fucoidan	0.2	[5] Men'shova, 2012
Brown	Padina	pavonica	Fucoidan	0.23	[5] Men'shova, 2012
Brown	Padina	pavonica	Fucoidan	0.26	[5] Men'shova, 2012
Brown	Padina	pavonica	Laminarin	0	[5] Men'shova, 2012
Brown	Padina	pavonica	Laminarin	0.004	[5] Men'shova, 2012
Brown	Padina	pavonica	Laminarin	0.005	[5] Men'shova, 2012
Brown	Padina	pavonica	Laminarin	0.006	[5] Men'shova, 2012
Brown	Padina	perindusiata	Alginic acids	5	[3] Garcia-Rios, 2012
Brown	Padina	perindusiata	Fucoidan	22	[3] Garcia-Rios, 2012
Brown	Saccharina	japonica	Alginic acids	17	[2] Skriptsova, 2012
Brown	Saccharina	japonica	Alginic acids	45	[2] Skriptsova, 2012
Brown	Saccharina	japonica	Fucoidan	2	[2] Skriptsova, 2012
Brown	Saccharina	japonica	Fucoidan	7	[2] Skriptsova, 2012
Brown	Saccharina	longicruris	Alginic acids	20	[37] Rioux, 2007
Brown	Saccharina	longicruris	Fucoidan	1.3	[37] Rioux, 2007
Brown	Sargassum	filipendula	Alginic acids	17	[3] Garcia-Rios, 2012
Brown	Sargassum	filipendula	Fucoidan	26	[3] Garcia-Rios, 2012
Brown	Sargassum	horneri	Fucoidan	4.3	[45] Preeprame, 2001
Brown	Sargassum	muticum	Alginic acids	16.9	[30] Gorham, 1984
Brown	Sargassum	muticum	Laminarin	0.3	[30] Gorham, 1984
Brown	Sargassum	pallidum	Alginic acids	28	[2] Skriptsova, 2012
Brown	Sargassum	pallidum	Alginic acids	32	[2] Skriptsova, 2012
Brown	Sargassum	pallidum	Fucoidan	7	[2] Skriptsova, 2012
Brown	Sargassum	pallidum	Fucoidan	9	[2] Skriptsova, 2012
Brown	Silvetia	babingtonii	Alginic acids	29	[2] Skriptsova, 2012
Brown	Silvetia	babingtonii	Alginic acids	35	[2] Skriptsova, 2012
Brown	Silvetia	babingtonii	Fucoidan	16	[2] Skriptsova, 2012
Brown	Silvetia	babingtonii	Fucoidan	27	[2] Skriptsova, 2012
Red	Solieria	chordalis	Floridean starch	5	[15] Fournet, 1999
Red	Solieria	chordalis	Floridean starch	30	[15] Fournet, 1999
Green	Ulva	clathrata	Ulvan	10	[10] Hernández-Garibay,2011
Green	Ulva	clathrata	Ulvan	21	[10] Hernández-Garibay,2011
Green	Ulva	lactuca	Glucuronan	2.5	[11] Redouan, 2009
Green	Ulva	lactuca	Ulvan	17	[11] Redouan, 2009
Green	Ulva	lactuca	Ulvan	22	[12] Yaich, 2013
Green	Ulva	lactuca	Ulvan	33	[12] Yaich, 2013
Citations
[1] Florez, 2017
[10] Hernández-Garibay,2011
[11] Redouan, 2009
[12] Yaich, 2013
[14] Baghel, 2014; [16] Meena, 2002; [22] Baghel, 2014
[15] Fournet, 1999
[16] López-Acuña, 2002
[17] Amimi, 2007
[18] Fenoradosoa, 2009
[2] Skriptsova, 2012
[24] Marinho-Soriano,2005
[25] Mouradi-Givernaud,1999
[26] Rodríguez‐Montesinos, 2013
[3] Garcia-Rios, 2012
[3] Garcia-Rios, 2012 & [35] Chizhov, 1999
[30] Gorham, 1984
[33] Guimarães, 2007
[37] Rioux, 2007
[42] Bilan, 2004 & [43] Bilan, 2002
[44] Rupérez, 2002
[45] Preeprame, 2001
[5] Men'shova, 2012
[50] Usov, 2005 & [8] Usov, 2001
[51] Nakayasu, 2009
[6] Foley, 2011
1. Florez, Noelia, et al. “Algae Polysaccharides’ Chemical Characterization and Their Role in the Inflammatory Process.” Current Medicinal Chemistry, vol. 24, no. 2, 2017, https://doi.org/10.2174/0929867323666161028160416. *
2. Skriptsova, Anna V., et al. “Comparative Study of Polysaccharides from Reproductive and Sterile Tissues of Five Brown Seaweeds.” Marine Biotechnology, vol. 14, no. 3, June 2012, pp. 304–11, doi:10.1007/s10126-011-9413-4. *
3. García‐Ríos, Virginia, et al. “Polysaccharides Composition from Tropical Brown Seaweeds.” Phycological Research, vol. 60, no. 4, 2012, pp. 305–15, doi:10.1111/j.1440-1835.2012.00661.x. *
4. Bilan, M. I., et al. “Polysaccharides of Algae 65. Unusual Polysaccharide Composition of the Pacific Brown Alga Punctaria Plantaginea.” Russian Chemical Bulletin, vol. 63, no. 2, Feb. 2014, pp. 522–28, doi:10.1007/s11172-014-0463-4. *
5. Men’shova, R. V., et al. “Seasonal Variations of the Composition, Structural Features, and Antitumor Properties of Polysaccharides from Padina Pavonica (Lebanon) as a Function of Composition.” Chemistry of Natural Compounds, vol. 47, no. 6, Jan. 2012, pp. 870–75, doi:10.1007/s10600-012-0091-x. *
6. Foley, Sarah A., et al. “An Unfractionated Fucoidan from Ascophyllum Nodosum : Extraction, Characterization, and Apoptotic Effects in Vitro.” Journal of Natural Products, vol. 74, no. 9, Sept. 2011, pp. 1851–61, doi:10.1021/np200124m. *
8. Usov, A. I., et al. “Polysaccharides of Algae: 55. Polysaccharide Composition of Several Brown Algae from Kamchatka.” Russian Journal of Bioorganic Chemistry, vol. 27, no. 6, Nov. 2001, pp. 395–99, doi:10.1023/A:1012992820204. *
10. Hernández-Garibay, Enrique, et al. “Isolation and Chemical Characterization of Algal Polysaccharides from the Green Seaweed Ulva Clathrata (Roth) C. Agardh.” Journal of Applied Phycology, vol. 23, no. 3, June 2011, pp. 537–42, doi:10.1007/s10811-010-9629-0. *
11. Redouan, Elboutachfaiti, et al. “Improved Isolation of Glucuronan from Algae and the Production of Glucuronic Acid Oligosaccharides Using a Glucuronan Lyase.” Carbohydrate Research, vol. 344, no. 13, Sept. 2009, pp. 1670–75, doi:10.1016/j.carres.2009.05.031. *
12. Yaich, Hela, et al. “Effect of Extraction Conditions on the Yield and Purity of Ulvan Extracted from Ulva Lactuca.” Food Hydrocolloids, vol. 31, no. 2, June 2013, pp. 375–82, doi:10.1016/j.foodhyd.2012.11.013. *
14. Baghel, Ravi S., et al. “Characterization of Agarophytic Seaweeds from the Biorefinery Context.” Bioresource Technology, vol. 159, May 2014, pp. 280–85, doi:10.1016/j.biortech.2014.02.083.
15. Fournet, Isabelle, et al. “Floridean Starch and Carrageenan Contents as Responses of the Red Alga Solieria Chordalis to Culture Conditions.” European Journal of Phycology, vol. 34, no. 2, May 1999, pp. 125–30, doi:10.1080/09670269910001736182. *
16. López-Acuña, L. M., et al. “Characterization of the Carrageenan of Chondracanthus Pectinatus (Rhodophyta: Gigartinales).” Ciencias Marinas, vol. 28, no. 3, Mar. 2002, pp. 311–18, doi:10.7773/cm.v28i3.221. *
17. Amimi, Abdellah, et al. “Seasonal Variations in Thalli and Carrageenan Composition of Gigartina Pistillata (Gmelin) Stackhouse (Rhodophyta, Gigartinales) Harvested along the Atlantic Coast of Morocco.” Phycological Research, vol. 55, no. 2, 2007, pp. 143–49, doi:10.1111/j.1440-1835.2007.00457.x. *
18. Fenoradosoa, T. A., et al. “Highly Sulphated Galactan from Halymenia Durvillei (Halymeniales, Rhodophyta), a Red Seaweed of Madagascar Marine Coasts.” International Journal of Biological Macromolecules, vol. 45, no. 2, Aug. 2009, pp. 140–45, doi:10.1016/j.ijbiomac.2009.04.015. *
24. Marinho-Soriano, E., and E. Bourret. “Polysaccharides from the Red Seaweed Gracilaria Dura (Gracilariales, Rhodophyta).” Bioresource Technology, vol. 96, no. 3, Feb. 2005, pp. 379–82, doi:10.1016/j.biortech.2004.04.012.
25. Mouradi-Givernaud, Aziza, et al. “Biology and Agar Composition of Gelidium Sesquipedale Harvested along the Atlantic Coast of Morocco.” Hydrobiologia, vol. 398, no. 0, Apr. 1999, pp. 391–95, doi:10.1023/A:1017094231494. *
26. Rodríguez‐Montesinos, Yoloxochitl Elizabeth, et al. “Seasonal Variation of the Agar Quality and Chemical Composition of Gracilaria Veleroae and Gracilaria Vermiculophylla (Rhodophyceae, Gracilariaceae) from Baja California Sur, Mexico.” Phycological Research, vol. 61, no. 2, 2013, pp. 116–23, doi:10.1111/pre.12008. *
30. Gorham, J., and S. A. Lewey. “Seasonal Changes in the Chemical Composition of Sargassum Muticum.” Marine Biology, vol. 80, no. 1, May 1984, pp. 103–07, doi:10.1007/BF00393133. *
33. Guimarães, Melina, et al. “Low-Molecular-Mass Carbohydrates and Soluble Polysaccharides of Green and Red Morphs of Gracilaria Domingensis (Gracilariales, Rhodophyta).” Botanica Marina, vol. 50, no. 5/6, Jan. 2007, doi:10.1515/BOT.2007.036. *
37. Rioux, L. E., et al. “Characterization of Polysaccharides Extracted from Brown Seaweeds.” Carbohydrate Polymers, vol. 69, no. 3, 2007, pp. 530–37, doi:10.1016/j.carbpol.2007.01.009. *
42. Bilan, Maria I., et al. “A Highly Regular Fraction of a Fucoidan from the Brown Seaweed Fucus Distichus L.” Carbohydrate Research, vol. 339, no. 3, Feb. 2004, pp. 511–17, doi:10.1016/j.carres.2003.10.028. *
43. Bilan, Maria I., et al. “Structure of a Fucoidan from the Brown Seaweed Fucus Evanescens C.Ag.” Carbohydrate Research, vol. 337, no. 8, Apr. 2002, pp. 719–30, doi:10.1016/S0008-6215(02)00053-8. *
44. Rupérez, Pilar, et al. “Potential Antioxidant Capacity of Sulfated Polysaccharides from the Edible Marine Brown Seaweed Fucus Vesiculosus.” Journal of Agricultural and Food Chemistry, vol. 50, no. 4, Feb. 2002, pp. 840–45, doi:10.1021/jf010908o. *
45. Preeprame, Srisomporn, et al. “A Novel Antivirally Active Fucan Sulfate Derived from an Edible Brown Alga, Sargassum Horneri.” Chemical and Pharmaceutical Bulletin, vol. 49, no. 4, 2001, pp. 484–85, doi:10.1248/cpb.49.484. *
50. Usov, A. I., et al. “Polysaccharides of Algae 58. The Polysaccharide Composition of the Pacific Brown Alga Alaria Fistulosa P. et R. (Alariaceae, Laminariales).” Russian Chemical Bulletin, vol. 54, no. 5, May 2005, p. 1282, doi:10.1007/s11172-005-0395-0.
51. Nakayasu, Seiichirou, et al. “Biological Activities of Fucose-Containing Polysaccharide Ascophyllan Isolated from the Brown Alga Ascophyllum Nodosum.” Bioscience, Biotechnology, and Biochemistry, vol. 73, no. 4, Apr. 2009, pp. 961–64, doi:10.1271/bbb.80845.

## Sheet: citations
Found
[1] Florez, 2017
[10] Hernández-Garibay,2011
[11] Redouan, 2009
[12] Yaich, 2013
[14] Baghel, 2014; [16] Meena, 2002; [22] Baghel, 2014
[15] Fournet, 1999
[16] López-Acuña, 2002
[17] Amimi, 2007
[18] Fenoradosoa, 2009
[2] Skriptsova, 2012
[24] Marinho-Soriano,2005
[25] Mouradi-Givernaud,1999
[26] Rodríguez‐Montesinos, 2013
[3] Garcia-Rios, 2012
[3] Garcia-Rios, 2012 & [35] Chizhov, 1999
[30] Gorham, 1984
[33] Guimarães, 2007
[37] Rioux, 2007
[42] Bilan, 2004 & [43] Bilan, 2002
[44] Rupérez, 2002
[45] Preeprame, 2001
[5] Men'shova, 2012
[50] Usov, 2005 & [8] Usov, 2001
[51] Nakayasu, 2009
[6] Foley, 2011
1. Florez, Noelia, et al. “Algae Polysaccharides’ Chemical Characterization and Their Role in the Inflammatory Process.” Current Medicinal Chemistry, vol. 24, no. 2, 2017, https://doi.org/10.2174/0929867323666161028160416. *
2. Skriptsova, Anna V., et al. “Comparative Study of Polysaccharides from Reproductive and Sterile Tissues of Five Brown Seaweeds.” Marine Biotechnology, vol. 14, no. 3, June 2012, pp. 304–11, doi:10.1007/s10126-011-9413-4. *
3. García‐Ríos, Virginia, et al. “Polysaccharides Composition from Tropical Brown Seaweeds.” Phycological Research, vol. 60, no. 4, 2012, pp. 305–15, doi:10.1111/j.1440-1835.2012.00661.x. *
4. Bilan, M. I., et al. “Polysaccharides of Algae 65. Unusual Polysaccharide Composition of the Pacific Brown Alga Punctaria Plantaginea.” Russian Chemical Bulletin, vol. 63, no. 2, Feb. 2014, pp. 522–28, doi:10.1007/s11172-014-0463-4. *
5. Men’shova, R. V., et al. “Seasonal Variations of the Composition, Structural Features, and Antitumor Properties of Polysaccharides from Padina Pavonica (Lebanon) as a Function of Composition.” Chemistry of Natural Compounds, vol. 47, no. 6, Jan. 2012, pp. 870–75, doi:10.1007/s10600-012-0091-x. *
6. Foley, Sarah A., et al. “An Unfractionated Fucoidan from Ascophyllum Nodosum : Extraction, Characterization, and Apoptotic Effects in Vitro.” Journal of Natural Products, vol. 74, no. 9, Sept. 2011, pp. 1851–61, doi:10.1021/np200124m. *
8. Usov, A. I., et al. “Polysaccharides of Algae: 55. Polysaccharide Composition of Several Brown Algae from Kamchatka.” Russian Journal of Bioorganic Chemistry, vol. 27, no. 6, Nov. 2001, pp. 395–99, doi:10.1023/A:1012992820204. *
10. Hernández-Garibay, Enrique, et al. “Isolation and Chemical Characterization of Algal Polysaccharides from the Green Seaweed Ulva Clathrata (Roth) C. Agardh.” Journal of Applied Phycology, vol. 23, no. 3, June 2011, pp. 537–42, doi:10.1007/s10811-010-9629-0. *
11. Redouan, Elboutachfaiti, et al. “Improved Isolation of Glucuronan from Algae and the Production of Glucuronic Acid Oligosaccharides Using a Glucuronan Lyase.” Carbohydrate Research, vol. 344, no. 13, Sept. 2009, pp. 1670–75, doi:10.1016/j.carres.2009.05.031. *
12. Yaich, Hela, et al. “Effect of Extraction Conditions on the Yield and Purity of Ulvan Extracted from Ulva Lactuca.” Food Hydrocolloids, vol. 31, no. 2, June 2013, pp. 375–82, doi:10.1016/j.foodhyd.2012.11.013. *
14. Baghel, Ravi S., et al. “Characterization of Agarophytic Seaweeds from the Biorefinery Context.” Bioresource Technology, vol. 159, May 2014, pp. 280–85, doi:10.1016/j.biortech.2014.02.083.
15. Fournet, Isabelle, et al. “Floridean Starch and Carrageenan Contents as Responses of the Red Alga Solieria Chordalis to Culture Conditions.” European Journal of Phycology, vol. 34, no. 2, May 1999, pp. 125–30, doi:10.1080/09670269910001736182. *
16. López-Acuña, L. M., et al. “Characterization of the Carrageenan of Chondracanthus Pectinatus (Rhodophyta: Gigartinales).” Ciencias Marinas, vol. 28, no. 3, Mar. 2002, pp. 311–18, doi:10.7773/cm.v28i3.221. *
17. Amimi, Abdellah, et al. “Seasonal Variations in Thalli and Carrageenan Composition of Gigartina Pistillata (Gmelin) Stackhouse (Rhodophyta, Gigartinales) Harvested along the Atlantic Coast of Morocco.” Phycological Research, vol. 55, no. 2, 2007, pp. 143–49, doi:10.1111/j.1440-1835.2007.00457.x. *
18. Fenoradosoa, T. A., et al. “Highly Sulphated Galactan from Halymenia Durvillei (Halymeniales, Rhodophyta), a Red Seaweed of Madagascar Marine Coasts.” International Journal of Biological Macromolecules, vol. 45, no. 2, Aug. 2009, pp. 140–45, doi:10.1016/j.ijbiomac.2009.04.015. *
24. Marinho-Soriano, E., and E. Bourret. “Polysaccharides from the Red Seaweed Gracilaria Dura (Gracilariales, Rhodophyta).” Bioresource Technology, vol. 96, no. 3, Feb. 2005, pp. 379–82, doi:10.1016/j.biortech.2004.04.012.
25. Mouradi-Givernaud, Aziza, et al. “Biology and Agar Composition of Gelidium Sesquipedale Harvested along the Atlantic Coast of Morocco.” Hydrobiologia, vol. 398, no. 0, Apr. 1999, pp. 391–95, doi:10.1023/A:1017094231494. *
26. Rodríguez‐Montesinos, Yoloxochitl Elizabeth, et al. “Seasonal Variation of the Agar Quality and Chemical Composition of Gracilaria Veleroae and Gracilaria Vermiculophylla (Rhodophyceae, Gracilariaceae) from Baja California Sur, Mexico.” Phycological Research, vol. 61, no. 2, 2013, pp. 116–23, doi:10.1111/pre.12008. *
30. Gorham, J., and S. A. Lewey. “Seasonal Changes in the Chemical Composition of Sargassum Muticum.” Marine Biology, vol. 80, no. 1, May 1984, pp. 103–07, doi:10.1007/BF00393133. *
33. Guimarães, Melina, et al. “Low-Molecular-Mass Carbohydrates and Soluble Polysaccharides of Green and Red Morphs of Gracilaria Domingensis (Gracilariales, Rhodophyta).” Botanica Marina, vol. 50, no. 5/6, Jan. 2007, doi:10.1515/BOT.2007.036. *
37. Rioux, L. E., et al. “Characterization of Polysaccharides Extracted from Brown Seaweeds.” Carbohydrate Polymers, vol. 69, no. 3, 2007, pp. 530–37, doi:10.1016/j.carbpol.2007.01.009. *
42. Bilan, Maria I., et al. “A Highly Regular Fraction of a Fucoidan from the Brown Seaweed Fucus Distichus L.” Carbohydrate Research, vol. 339, no. 3, Feb. 2004, pp. 511–17, doi:10.1016/j.carres.2003.10.028. *
43. Bilan, Maria I., et al. “Structure of a Fucoidan from the Brown Seaweed Fucus Evanescens C.Ag.” Carbohydrate Research, vol. 337, no. 8, Apr. 2002, pp. 719–30, doi:10.1016/S0008-6215(02)00053-8. *
44. Rupérez, Pilar, et al. “Potential Antioxidant Capacity of Sulfated Polysaccharides from the Edible Marine Brown Seaweed Fucus Vesiculosus.” Journal of Agricultural and Food Chemistry, vol. 50, no. 4, Feb. 2002, pp. 840–45, doi:10.1021/jf010908o. *
45. Preeprame, Srisomporn, et al. “A Novel Antivirally Active Fucan Sulfate Derived from an Edible Brown Alga, Sargassum Horneri.” Chemical and Pharmaceutical Bulletin, vol. 49, no. 4, 2001, pp. 484–85, doi:10.1248/cpb.49.484. *
50. Usov, A. I., et al. “Polysaccharides of Algae 58. The Polysaccharide Composition of the Pacific Brown Alga Alaria Fistulosa P. et R. (Alariaceae, Laminariales).” Russian Chemical Bulletin, vol. 54, no. 5, May 2005, p. 1282, doi:10.1007/s11172-005-0395-0.
51. Nakayasu, Seiichirou, et al. “Biological Activities of Fucose-Containing Polysaccharide Ascophyllan Isolated from the Brown Alga Ascophyllum Nodosum.” Bioscience, Biotechnology, and Biochemistry, vol. 73, no. 4, Apr. 2009, pp. 961–64, doi:10.1271/bbb.80845.
